# Supplementary material for: Can the Blended Application of Controlled-Release and Common Urea Effectively Replace the Common Urea in a Wheat–Maize Rotation System? A Case Study Based on a Long–Term Experiment
Source: Plants (Basel). 2023 Dec 6;12(24):4085. doi: 10.3390/plants12244085 (PMC10748289; doi:10.3390/plants12244085)
Supplement: Supplementary file 1 [file plants-12-04085-s001.zip]

Archive with 1 entries (1 files):
- plants-2719621-supplementary.pdf
